# Supplementary material for: Ring-Electrode AC Plasmonic Nanopore Sensing for DNA Load Characterization of Single Adeno-Associated Viruses
Source: Sensors (Basel). 2026 Jun 10;26(12):3693. doi: 10.3390/s26123693 (PMC13306443; doi:10.3390/s26123693)
Supplement: Supplementary file 1 [file sensors-26-03693-s001.zip]

Archive with 1 entries (1 files):
- sensors-4322836-supplementary.pdf
